# Supplementary material for: Population Pharmacokinetic–Pharmacodynamic Analysis of a Reserpine-Induced Myalgia Model in Rats
Source: Pharmaceutics. 2024 Aug 21;16(8):1101. doi: 10.3390/pharmaceutics16081101 (PMC11359992; doi:10.3390/pharmaceutics16081101)
Supplement: Supplementary file 1 [file pharmaceutics-16-01101-s001.zip]

Archive with 1 entries (1 files):
- pharmaceutics-3140028-supplementary.pdf
